# Supplementary material for: Restricted effects of androgens on glucocorticoid signaling in the mouse prefrontal cortex and midbrain
Source: Front Endocrinol (Lausanne). 2024 Jan 18;14:1292024. doi: 10.3389/fendo.2023.1292024 (PMC10830692; doi:10.3389/fendo.2023.1292024)
Supplement: Supplementary file 1 [file Table_1.xlsx]

## Sheet: Primers for qPCR assay in brain
Purveyed by Qiagen
Gene symbol	Assay name	GeneGlobe ID
Arghef3	Mm_Arhgef3_1_SG	QT00145922
Pla2g3	Mm_Pla2g3_2_SG	QT01758057
Tsc22d3	Mm_Tsc22d3_va.1_SG	QT01552005
Mfsd2a	Mm_Mfsd2a_2_SG	QT01043007
Th	Mm_Th_1_SG	QT00101962
Ddc	Mm_Ddc_1_SG	QT01077762
Slc6a3	Mm_Slc6a3_1_SG	QT00122262
Slc18a1`	Mm_Slc18a1_1_SG	QT00106869
Designed locally
Gene symbol	Forward Sequence	Reverse Sequence
Nr3c1	CCCTCCCATCTAACCATCCT	ACATAAGCGCCACCTTTCTG
Fkbp5	GCCGACTGTGTGTGTAATGC	CACAATACGCACTTGGGAGA
Sgk1	AGAGGCTGGGTGCCAAGGAT	CACTGGGCCCGCTCACATTT
